# Supplementary material for: On-Surface Thermal Stability of a Graphenic Structure Incorporating a Tropone Moiety
Source: Nanomaterials (Basel). 2022 Jan 29;12(3):488. doi: 10.3390/nano12030488 (PMC8837919; doi:10.3390/nano12030488)
Supplement: Supplementary file 1 [file nanomaterials-12-00488-s001.zip]

Archive with 1 entries (1 files):
- nanomaterials-1510478-supplementary.pdf
